# Supplementary material for: Genetic Architecture of Multiphasic Growth Covariation as Revealed by a Nonlinear Mixed Mapping Framework
Source: Front Plant Sci. 2021 Oct 5;12:711219. doi: 10.3389/fpls.2021.711219 (PMC8524055; doi:10.3389/fpls.2021.711219)
Supplement: Supplementary file 2 [file Table_4.xlsx]

## Sheet: Sheet1
	genotype
SNP 17787	AG	0.5332	16.0578	-0.01	0.539	18.2792	0.007	2.0839	0.1969	14.7776	2.8549	0.1544	14.8155
	GG	0.5945	15.4074	-0.0057	0.4761	19.0418	0.011	1.9084	0.1736	14.6964	3.1861	0.1688	15.0903
	AA	0.6022	17.9875	-0.0101	0.5705	20.5858	0.0071	1.5118	0.1441	16.628	2.1286	0.115	20.4146
SNP 28821	GA	0.569	15.6722	-0.0064	0.5056	18.9514	0.0108	1.8166	0.1669	15.2594	3.1532	0.1708	15.3581
	GG	0.5284	15.6828	-0.0098	0.5596	18.4499	0.0051	2.092	0.1997	14.3515	2.7251	0.1495	14.8465
SNP 48502	TC	0.5364	16.0152	-0.0092	0.546	18.7174	0.0105	1.8212	0.1907	15.6017	3.1017	0.17	15.2953
	TT	0.4968	16.2746	-0.0091	0.5091	18.8379	0.003	1.7125	0.1555	15.3333	2.9169	0.1552	14.0936
	CC	0.6061	16.4242	-0.0069	0.521	18.6328	0.0123	2.3059	0.1931	13.9957	2.893	0.1613	14.9773
SNP 48561	GT	0.5403	15.8719	-0.0081	0.5223	18.4659	0.0103	1.8339	0.1857	15.0968	3.0689	0.168	14.934
	GG	0.4948	16.2073	-0.0085	0.5123	18.8167	0.0027	1.8555	0.1652	14.5334	2.8814	0.1494	14.7025
	TT	0.6166	18.4413	-0.0103	0.5365	19.0507	0.0117	2.222	0.1953	14.6593	2.7035	0.1471	16.9342
SNP 48726	TC	0.5879	18.3031	-0.0143	0.5615	20.4007	0.0083	1.745	0.1826	17.8362	2.5049	0.1333	19.0652
	TT	0.5117	16.1446	-0.0084	0.4989	18.9607	0.0053	1.8127	0.1634	15.2883	2.9125	0.1502	15.1216
SNP 48729	AG	0.5446	16.0637	-0.0076	0.522	18.6234	0.0101	1.8957	0.1827	15.0813	3.0905	0.1701	15.1112
	AA	0.5022	16.186	-0.009	0.5212	18.8493	0.0029	1.8703	0.1714	14.5546	2.8487	0.1491	14.8215
	GG	0.6306	17.624	-0.0101	0.5259	18.8391	0.0127	2.1296	0.1905	14.6996	2.8875	0.1599	15.5912
SNP 48794	GC	0.546	15.8038	-0.0081	0.5194	18.7423	0.0112	1.9275	0.1957	14.9558	3.0398	0.1685	15.0705
	GG	0.4951	17.9828	-0.0117	0.5016	17.8152	0.0062	1.8183	0.1696	15.9463	3.3033	0.1799	12.7325
	CC	0.6178	17.6809	-0.0101	0.5391	19.0807	0.011	1.9959	0.1745	15.4302	2.6624	0.1457	16.516
SNP 48797	CA	0.5435	15.9576	-0.0078	0.5225	18.674	0.0113	1.8493	0.1857	14.966	3.0932	0.1691	15.0018
	CC	0.5152	17.0769	-0.0109	0.5066	18.4637	0.0033	2.0731	0.1892	14.7625	3.083	0.1646	13.7842
	AA	0.619	17.6522	-0.0102	0.5384	19.056	0.0112	2.0012	0.1771	15.4058	2.6979	0.1476	16.4954
SNP 48799	AG	0.5435	15.9576	-0.0078	0.5225	18.674	0.0113	1.8493	0.1857	14.966	3.0932	0.1691	15.0018
	AA	0.5152	17.0769	-0.0109	0.5066	18.4637	0.0033	2.0731	0.1892	14.7625	3.083	0.1646	13.7842
	GG	0.619	17.6522	-0.0102	0.5384	19.056	0.0112	2.0012	0.1771	15.4058	2.6979	0.1476	16.4954
SNP 48802	CT	0.5373	16.1821	-0.0099	0.5242	18.8724	0.011	1.7746	0.1866	15.9683	3.0355	0.1681	15.1701
	CC	0.5008	17.1862	-0.0112	0.5069	18.2695	0.0039	1.9336	0.1797	15.2476	3.0668	0.1647	13.587
	TT	0.5961	17.8164	-0.0107	0.5334	19.4454	0.0107	1.8361	0.1702	16.3516	2.6827	0.1458	16.6208
SNP 48806	AT	0.5495	16.2263	-0.0083	0.5243	18.5883	0.0115	1.8432	0.1852	15.1287	3.1609	0.1742	15.0129
	AA	0.5038	16.9534	-0.0111	0.5007	18.5001	0.0038	1.9985	0.1861	15.2857	2.9363	0.1574	14.203
	TT	0.6024	19.7208	-0.0148	0.5434	19.9641	0.0089	1.7811	0.1713	17.7151	2.3218	0.122	19.6509
SNP 48811	AG	0.5054	15.9966	-0.0078	0.5342	18.6598	0.0107	1.6675	0.173	15.3858	2.9465	0.1624	15.0841
	AA	0.4874	17.0934	-0.0099	0.5148	18.447	0.0033	1.8899	0.1717	14.7875	3.0572	0.163	13.7603
	GG	0.6349	16.8916	-0.0087	0.5234	19.0072	0.0119	2.1868	0.1895	14.7539	2.9002	0.1593	15.6453
SNP 48814	GT	0.5361	16.2914	-0.0085	0.5185	18.7445	0.0114	1.7922	0.1804	15.5646	3.1017	0.1708	15.0995
	GG	0.5006	17.0899	-0.0111	0.5159	18.4822	0.0038	1.9109	0.1808	15.2147	3.0571	0.1636	13.8226
	TT	0.6088	19.9541	-0.0152	0.5532	20.0545	0.0085	1.7675	0.1702	17.8044	2.2989	0.1212	19.7325
SNP 48824	AC	0.5447	16.2454	-0.0106	0.5219	18.9437	0.0112	1.7611	0.1869	16.427	2.9921	0.1664	15.2865
	AA	0.4993	17.3142	-0.012	0.5029	18.1347	0.0045	1.9132	0.1809	15.6868	3.1467	0.1698	13.4379
	CC	0.6189	18.123	-0.0114	0.5442	19.6067	0.0098	1.9424	0.1751	15.9531	2.6168	0.1425	16.9537
SNP 48826	AG	0.5308	16.0869	-0.0072	0.5133	18.6216	0.0113	1.7947	0.1752	14.9977	3.1467	0.1721	15.0035
	AA	0.5133	16.9377	-0.0105	0.5203	18.6107	0.0029	2.072	0.1886	14.7517	3.0012	0.1603	14.3601
	GG	0.6208	19.7351	-0.0168	0.5639	21.5751	0.005	1.7203	0.1736	18.8543	2.2686	0.1137	21.1906
SNP 48827	TA	0.5421	16.1333	-0.0086	0.5237	18.7831	0.0113	1.7878	0.1821	15.528	3.088	0.1707	15.145
	TT	0.496	17.1819	-0.0107	0.5071	18.329	0.0038	1.9331	0.1775	15.0886	3.0996	0.1651	13.6609
	AA	0.606	19.929	-0.0152	0.5503	20.0474	0.0086	1.7675	0.1709	17.7986	2.314	0.1217	19.727
SNP 48832	TG	0.5172	15.9201	-0.0077	0.5222	18.6312	0.0111	1.8105	0.1844	15.0622	3.0738	0.1686	15.0302
	TT	0.5117	16.5679	-0.0097	0.5074	18.5568	0.0031	2.0511	0.1851	14.4623	2.9904	0.1573	14.2165
	GG	0.6106	18.7916	-0.0128	0.5423	19.475	0.0102	1.8444	0.1704	16.7323	2.477	0.1336	17.9838
SNP 48833	AG	0.521	16.2869	-0.0085	0.5103	18.8868	0.0116	1.8222	0.1875	15.4875	3.0031	0.1644	15.1033
	AA	0.521	17.2343	-0.0121	0.5043	18.1356	0.0046	1.9715	0.1884	15.713	2.9555	0.1564	14.4066
	GG	0.6082	19.7122	-0.0165	0.5526	20.2889	0.008	1.734	0.1718	18.789	2.3142	0.1219	20.074
SNP 48892	AC	0.5404	15.8395	-0.0074	0.5331	18.6835	0.0108	1.7727	0.1725	15.0436	3.1595	0.1733	15.0403
	AA	0.5903	18.2264	-0.0122	0.5357	19.9506	0.0099	1.7948	0.1777	16.9099	2.604	0.1391	18.2764
	CC	0.5182	16.5369	-0.0098	0.5117	18.5869	0.0029	2.0717	0.1878	14.2997	2.9526	0.1549	14.3853
SNP 48916	GT	0.5437	16.0433	-0.0095	0.5288	18.7019	0.0106	1.8279	0.1877	15.9059	3.0128	0.1669	15.2401
	GG	0.5968	17.5071	-0.0099	0.5353	19.1667	0.0121	1.8492	0.1692	15.85	2.684	0.1473	16.3194
	TT	0.5056	16.3995	-0.01	0.5003	18.5486	0.0037	1.9165	0.1765	14.9782	2.8898	0.1506	14.6652
SNP 48922	TA	0.5184	16.1556	-0.0086	0.5303	18.7766	0.0102	1.78	0.1833	15.5277	3.0805	0.1689	15.0744
	TT	0.5979	19.438	-0.0151	0.5527	20.5086	0.0078	1.6801	0.1644	18.3192	2.3656	0.1236	19.6243
	AA	0.5064	17.1866	-0.0111	0.4952	18.407	0.0044	1.9715	0.1854	14.6336	2.9655	0.1496	14.6603
SNP 48971	CA	0.5025	15.8433	-0.0078	0.5294	18.6952	0.0106	1.731	0.18	15.1875	3.0336	0.1678	15.103
	CC	0.6572	17.0705	-0.0088	0.5209	19.1573	0.0122	2.2059	0.1868	14.935	2.8786	0.1563	15.8518
	AA	0.4995	17.1527	-0.0106	0.5087	18.3856	0.0035	1.942	0.1775	15.0085	3.0767	0.1645	13.6733
SNP 73524	CA	0.5438	15.8689	-0.0119	0.5167	18.5203	0.0074	1.8251	0.1865	15.7679	2.7344	0.1493	14.9547
	CC	0.537	16.6391	-0.0086	0.4864	18.0632	0.0165	1.9934	0.1895	15.8786	3.3574	0.1881	14.547
	AA	0.5955	18.5369	-0.0115	0.5703	23.268	0.001	1.6201	0.1603	17.9213	2.6609	0.1313	19.4808
SNP 77477	GG	0.5094	15.7971	-0.0078	0.5124	18.4516	0.0073	1.8302	0.171	15.0374	3.0455	0.1603	14.8746
	GC	0.5727	15.6069	-0.0056	0.5197	18.6103	0.0142	1.8828	0.1656	14.7395	2.9147	0.1649	14.9468
SNP 79620	GA	0.4984	16.275	-0.0084	0.5276	18.852	0.0043	1.8065	0.1772	13.9875	3.0115	0.156	15.0876
	GG	0.6123	15.6314	-0.0069	0.5091	18.7726	0.0134	1.758	0.1662	15.0971	2.9	0.1559	14.9424
	AA	0.5782	18.6381	-0.0142	0.5573	19.9225	0.0066	1.9501	0.1844	17.8673	2.435	0.132	19.7238
SNP 79624	CA	0.4996	16.4523	-0.0086	0.5255	18.8295	0.0044	1.8221	0.1776	14.0885	3.0661	0.159	14.9339
	CC	0.6131	15.5244	-0.0069	0.5087	18.7691	0.0135	1.7428	0.1652	15.1731	2.9023	0.1566	14.8981
	AA	0.5938	18.7208	-0.0167	0.556	20.4307	0.0049	1.979	0.194	18.805	2.3659	0.1267	20.7079
SNP 79625	AG	0.4956	15.9804	-0.0083	0.531	18.8472	0.0038	1.8152	0.178	14.0236	2.9936	0.1551	14.8669
	AA	0.6024	15.8103	-0.0071	0.5176	18.8678	0.0124	1.7299	0.1635	15.0802	2.9344	0.1583	14.921
	GG	0.5789	17.6238	-0.0107	0.5234	19.0056	0.0091	2.2606	0.2015	15.6707	2.7491	0.1534	17.4032
SNP 79662	AG	0.5074	16.5866	-0.01	0.5353	18.1822	0.0059	1.7967	0.1855	14.2777	2.8131	0.148	15.1783
	AA	0.563	16.6627	-0.0105	0.5164	19.0494	0.0092	2.1989	0.1977	16.3546	2.895	0.161	16.8849
	GG	0.6097	15.2299	-0.0058	0.5108	19.4454	0.0112	1.7457	0.1605	15.3327	3.1326	0.1671	15.0309
SNP 79688	CT	0.5949	15.9359	-0.008	0.5203	18.711	0.0116	2.0527	0.1905	15.0122	2.9107	0.1609	15.167
	CC	0.4727	16.902	-0.0095	0.5683	17.8952	0.0029	2.1171	0.1958	13.2227	3.8182	0.2146	12.3649
	TT	0.5424	19.9162	-0.0111	0.437	16.1678	0.0137	1.7769	0.171	14.0369	3.1313	0.1665	14.1004
SNP 79745	AG	0.4974	16.9273	-0.0101	0.5078	18.0193	0.0066	1.76	0.175	14.646	3.0473	0.1583	15.0693
	AA	0.5953	16.8956	-0.0083	0.516	19.4822	0.0128	1.7384	0.1692	15.6329	2.9379	0.1601	15.1172
	GG	0.5987	18.2172	-0.0175	0.548	20.8347	0.0043	1.963	0.1953	19.5195	2.4062	0.1281	20.0413
SNP 79747	TC	0.5137	16.5423	-0.0093	0.5182	18.6962	0.0052	1.8325	0.1816	14.0864	3.0069	0.1556	14.954
	TT	0.6007	15.0135	-0.0054	0.5002	19.4802	0.012	1.6209	0.1529	15.3613	2.9735	0.1587	15.0895
	CC	0.6021	16.6811	-0.0126	0.5553	19.7308	0.0074	2.0601	0.1971	16.6408	2.7022	0.1506	17.3966
SNP 79748	TC	0.5086	16.0151	-0.0093	0.5168	18.5276	0.0056	1.7859	0.1787	14.5356	3.0155	0.156	14.7592
	TT	0.6114	15.7574	-0.0068	0.5047	18.7427	0.0138	1.7767	0.167	15.2789	2.982	0.1615	15.022
	CC	0.5469	18.3163	-0.0132	0.5561	19.4743	0.007	1.9004	0.1828	17.5709	2.3929	0.131	19.1584
SNP 79750	AG	0.5072	16.5824	-0.0107	0.4935	18.7472	0.0056	1.7569	0.1781	15.279	2.9842	0.1506	15.5408
	AA	0.5625	18.0547	-0.0159	0.5658	20.2993	0.0057	1.8793	0.1922	19.1534	2.4351	0.1337	19.1082
	GG	0.6085	16.4434	-0.0091	0.5064	19.2036	0.013	1.7307	0.1698	16.2171	2.9236	0.1603	15.2136
SNP 79799	AG	0.5131	15.9118	-0.0094	0.5078	18.4974	0.0061	1.8706	0.1871	14.4487	2.99	0.1549	14.9537
	AA	0.5666	18.709	-0.0152	0.5647	19.5089	0.0064	1.9061	0.184	18.3394	2.3259	0.1291	19.5808
	GG	0.6026	16.3006	-0.0077	0.5098	18.7378	0.0138	1.6391	0.1551	15.8913	2.8431	0.1553	15.167
SNP 79812	TC	0.5126	15.7689	-0.0092	0.5085	18.389	0.0064	1.7752	0.1789	14.5331	2.9962	0.1551	14.9062
	TT	0.5602	17.3733	-0.0114	0.5476	19.0793	0.0087	2.0485	0.1875	16.5385	2.6809	0.1487	17.4289
	CC	0.6168	15.3245	-0.006	0.5141	19.4498	0.0119	1.798	0.1674	15.1302	2.9851	0.1606	15.0976
SNP 79814	AC	0.4961	15.9884	-0.0089	0.5065	18.5425	0.0055	1.7461	0.1725	14.4639	3.0213	0.1555	14.8818
	AA	0.6031	16.6491	-0.0072	0.5182	19.356	0.012	1.8295	0.1691	14.9481	3.0064	0.1634	14.8872
	CC	0.5772	18.3414	-0.0152	0.5601	20.1207	0.0063	1.8893	0.1883	18.3587	2.3806	0.1297	19.2877
SNP 79819	CT	0.5359	17.6712	-0.0143	0.4977	18.2208	0.0075	1.8732	0.1978	15.9426	3.2353	0.1747	13.9483
	CC	0.5803	16.2215	-0.0084	0.4972	19.5622	0.0123	1.6042	0.1593	16.7188	3.0677	0.1659	15.4254
	TT	0.5871	18.7403	-0.0169	0.582	21.9476	0.0005	1.9459	0.1937	19.5558	2.3188	0.1154	21.9545
SNP 79863	TC	0.5225	16.9056	-0.0118	0.5195	18.88	0.0043	1.8015	0.1795	15.7117	3.2683	0.1698	14.4376
	TT	0.5647	16.0104	-0.0076	0.5037	19.1057	0.0138	1.5911	0.1581	16.0704	2.9319	0.1572	14.9868
	CC	0.5717	18.6852	-0.0158	0.5592	20.0087	0.006	1.8592	0.1853	18.7014	2.3632	0.1265	20.1202
SNP 85933	AG	0.5702	15.5821	-0.0061	0.5257	18.6025	0.0123	1.9131	0.177	14.7093	2.9745	0.1639	14.9536
	AA	0.5609	16.0235	-0.0104	0.5101	18.4757	0.0068	1.9695	0.1866	15.1017	3.1417	0.1682	14.8885
SNP 85960	CT	0.56	15.5815	-0.0058	0.516	18.6023	0.0124	1.9176	0.175	14.7099	2.975	0.1633	14.9537
	CC	0.5642	15.8665	-0.0099	0.5281	18.4337	0.0063	1.9755	0.1884	14.5716	3.0651	0.165	14.8787
SNP 85962	CA	0.5702	15.5821	-0.0061	0.5257	18.6025	0.0123	1.9131	0.177	14.7093	2.9745	0.1639	14.9536
	CC	0.5609	16.0235	-0.0104	0.5101	18.4757	0.0068	1.9695	0.1866	15.1017	3.1417	0.1682	14.8885
SNP 85963	CG	0.558	15.606	-0.0059	0.5315	18.6159	0.0123	1.8671	0.1726	14.719	2.916	0.1608	14.9516
	CC	0.5436	15.9305	-0.0097	0.5163	18.5007	0.0062	1.9604	0.1833	14.8998	3.0924	0.1653	14.8699
SNP 86003	AG	0.5702	15.5821	-0.0061	0.5257	18.6025	0.0123	1.9131	0.177	14.7093	2.9745	0.1639	14.9536
	AA	0.5609	16.0235	-0.0104	0.5101	18.4757	0.0068	1.9695	0.1866	15.1017	3.1417	0.1682	14.8885
SNP 86036	TG	0.5702	15.5821	-0.0061	0.5257	18.6025	0.0123	1.9131	0.177	14.7093	2.9745	0.1639	14.9536
	TT	0.5609	16.0235	-0.0104	0.5101	18.4757	0.0068	1.9695	0.1866	15.1017	3.1417	0.1682	14.8885
SNP 86037	GC	0.5691	15.8866	-0.0075	0.5274	18.9841	0.0118	1.7483	0.1692	15.6182	2.8977	0.1591	15.2916
	GG	0.55	15.6234	-0.0092	0.5128	18.6924	0.0057	2.0368	0.1904	14.6416	3.0261	0.1598	14.8939
SNP 86043	TC	0.5702	15.5821	-0.0061	0.5257	18.6025	0.0123	1.9131	0.177	14.7093	2.9745	0.1639	14.9536
	TT	0.5609	16.0235	-0.0104	0.5101	18.4757	0.0068	1.9695	0.1866	15.1017	3.1417	0.1682	14.8885
SNP 86065	TG	0.5412	16.1771	-0.0078	0.5253	18.9074	0.0121	1.7192	0.1658	15.9799	2.9296	0.1607	15.1741
	TT	0.5543	16.1224	-0.0129	0.5087	18.3619	0.007	2.0267	0.2008	15.8345	3.1615	0.1725	14.3461
SNP 86066	TA	0.5562	16.3954	-0.0079	0.5294	18.9702	0.0118	1.7997	0.1741	15.3021	2.8685	0.1583	15.1149
	TT	0.5485	16.4468	-0.0122	0.4948	18.2772	0.0079	1.9289	0.1902	15.8403	3.1867	0.1711	14.5608
SNP 86139	GT	0.5633	15.9995	-0.0068	0.5293	18.8446	0.0116	1.788	0.1678	15.1025	2.8973	0.1595	15.0526
	GG	0.5512	15.751	-0.0095	0.5132	18.823	0.0057	2.043	0.1897	14.7548	3.078	0.164	15.0314
SNP 86348	GA	0.5512	16.0928	-0.0069	0.533	18.8566	0.0118	1.8238	0.1722	15.0853	2.867	0.1581	15.1335
	GG	0.5523	15.8538	-0.0099	0.5142	18.5002	0.0062	2.0292	0.1917	14.6684	3.0682	0.1645	14.7399
SNP 86354	TC	0.5602	16.0198	-0.0069	0.5367	18.9698	0.0118	1.827	0.1714	15.1115	2.8852	0.1592	15.2315
	TT	0.5674	16.0158	-0.0106	0.4967	18.4853	0.0067	2.0399	0.1899	15.2103	3.215	0.1717	14.7515
SNP 86976	GA	0.5527	16.1718	-0.0071	0.5343	19.0484	0.0111	1.7864	0.1683	15.3093	2.9369	0.1615	15.2274
	GG	0.5519	16.3836	-0.0124	0.4982	18.2172	0.0074	1.9683	0.191	15.9038	3.097	0.1671	14.6754
SNP 87023	AT	0.5708	15.7172	-0.0067	0.532	19.07	0.0113	1.7664	0.1667	15.3489	2.9872	0.1644	15.4012
	AA	0.5526	16.1372	-0.011	0.5051	18.6386	0.0062	2.0297	0.1921	15.1766	3.069	0.1629	14.7824
SNP 87492	GT	0.5561	16.1491	-0.0071	0.5217	18.8561	0.0118	1.8475	0.1733	15.2139	2.9723	0.1649	15.2738
	GG	0.5564	15.8826	-0.0099	0.5108	18.6141	0.0059	1.9987	0.1885	14.7911	3.0069	0.1577	15.0404
SNP 87907	TG	0.5678	15.5823	-0.0059	0.5159	18.6027	0.0117	1.9252	0.1735	14.7137	2.9809	0.1636	14.9553
	TT	0.575	16.1264	-0.0113	0.5263	18.4559	0.0043	2.1332	0.2028	14.2229	2.9989	0.1606	15.014
SNP 102765	GT	0.5329	16.1333	-0.0122	0.4896	18.7755	0.0066	2.052	0.2014	16.1435	3.2487	0.1749	14.3338
	GG	0.5686	19.7833	-0.0101	0.6069	19.8273	0.0087	1.6204	0.1531	15.3217	2.2568	0.1218	18.0638
	TT	0.6128	16.2967	-0.0088	0.5108	18.5827	0.014	1.9304	0.179	15.9241	3.0462	0.1691	14.9994
SNP 103635	TC	0.5628	16.2987	-0.0121	0.5173	18.4167	0.007	2.0385	0.2044	15.3633	2.8203	0.1517	14.7293
	TT	0.5713	16.4621	-0.0094	0.5033	19.1928	0.0097	1.9294	0.1859	16.2494	2.9762	0.1618	16.1263
	CC	0.5744	16.9306	-0.0072	0.5238	18.9796	0.0149	1.51	0.1421	15.385	2.9032	0.1582	15.0721
SNP 110720	GC	0.5342	15.8193	-0.0092	0.5523	18.8512	0.005	1.7422	0.1764	14.7949	2.957	0.1579	14.8273
	GG	0.6408	15.8465	-0.0087	0.4822	18.2826	0.0153	2.3284	0.2096	15.5918	3.2367	0.1795	14.9444
	CC	0.5273	22.8637	-0.0128	0.5208	17.3917	0.0112	2.0594	0.1838	14.9566	1.8045	0.097	23.8205
SNP 111175	CT	0.518	15.7658	-0.0077	0.5053	18.7456	0.0054	1.8674	0.1736	14.5138	2.8569	0.1444	15.2493
	CC	0.588	16.2804	-0.0087	0.5137	18.7986	0.0119	1.9666	0.1884	15.047	3.1036	0.1743	15.4254
SNP 111190	AC	0.6098	16.9037	-0.0107	0.5311	18.928	0.0123	1.9685	0.1934	15.9168	2.9543	0.168	15.6771
	AA	0.5113	16.6442	-0.0101	0.5123	19.7269	0.0036	1.7458	0.1691	15.8902	2.8202	0.1402	15.7727
SNP 117376	AG	0.608	16.6637	-0.0099	0.5196	19.1612	0.013	1.9337	0.1863	15.9597	3.0144	0.1652	15.3287
	AA	0.4837	16.3679	-0.0098	0.518	19.4697	0.003	1.749	0.1712	15.6073	2.9866	0.1614	15.2434
SNP 117854	TC	0.5998	15.9943	-0.0073	0.5201	18.7687	0.0129	1.9994	0.1819	14.9524	3.0936	0.1679	15.0263
	TT	0.5102	16.1508	-0.0084	0.5139	18.8508	0.0041	1.8528	0.1717	14.6126	2.9429	0.1593	14.8815
SNP 137076	GA	0.588	16.3061	-0.0082	0.5387	18.99	0.012	1.7379	0.1699	15.022	2.7916	0.1538	14.9758
	GG	0.4816	16.6452	-0.0085	0.5057	18.8163	0.0034	1.9779	0.1751	14.7208	3.1031	0.1639	14.188
SNP 154140	CT	0.528	17.0072	-0.0148	0.5089	18.2843	0.0092	1.7831	0.1836	18.0186	3.0119	0.167	14.6497
	CC	0.5651	19.0221	-0.008	0.5667	20.0944	0.0091	1.8449	0.166	13.6592	2.4298	0.1336	16.7596
SNP 154950	TC	0.587	15.809	-0.009	0.5299	18.6339	0.0116	1.8699	0.1839	15.3993	2.9128	0.1613	15.0771
	TT	0.4377	15.9228	-0.0077	0.5404	18.4062	0.0007	1.7982	0.1699	13.1414	3.0433	0.1701	14.709
	CC	0.5903	17.5365	-0.0087	0.542	19.4862	0.0112	2.0225	0.1776	15.6411	2.6794	0.144	16.817
